# Supplementary material for: Identification of Wheat Septoria tritici Resistance Genes in Wheat Germplasm Using Molecular Markers
Source: Plants (Basel). 2024 Apr 16;13(8):1113. doi: 10.3390/plants13081113 (PMC11054562; doi:10.3390/plants13081113)
Supplement: Supplementary file 1 [file plants-13-01113-s001.zip]

Archive with 1 entries (1 files):
- plants-2885506-supplementary.pdf
